# Supplementary material for: Valorization of Thyme Combined with Phytocannabinoids as Anti-Inflammatory Agents for Skin Diseases
Source: Pharmaceutics. 2025 Oct 2;17(10):1291. doi: 10.3390/pharmaceutics17101291 (PMC12567430; doi:10.3390/pharmaceutics17101291)
Supplement: Supplementary file 1 [file pharmaceutics-17-01291-s001.zip]

Archive with 1 entries (1 files):
- pharmaceutics-3829228-supplementary.pdf
